# Supplementary material for: Farm diversification as a potential success factor for small-scale farmers constrained by COVID-related lockdown. Contributions from a survey conducted in four European countries during the first wave of COVID-19
Source: PLoS One. 2021 May 21;16(5):e0251715. doi: 10.1371/journal.pone.0251715 (PMC8139471; doi:10.1371/journal.pone.0251715)
Supplement: S1 Data — (XLSX) [file pone.0251715.s005.xlsx]

## Sheet: Data
country_id	fruits_veggies	egg_poultry	meat	milk_dairy	bakery_prod	herbs_spices	honey	wine_grapes	processed_prod	other_prod	change_bin	income	directory_ch	farm_gate_ch	farmstay_ch	festival_ch	home_delivery_ch	indep_shop_ch	market_ch	own_ecommerce_ch	public_proc_ch	purchase_gr_ch	restaurant_ch	retail_chain_ch	cid_est	cid_hu	cid_pt	cid_ro	channel_div	prod_div
estonia	0	0	0	0	0	0	0	0	1	0	1	4	1	1	0	-2	0	-1	0	0	-1	0	-2	0	1	0	0	0	6	1
estonia	0	0	0	1	0	0	0	0	0	0	0	5	0	-1	0	0	0	0	0	0	0	0	0	0	1	0	0	0	1	1
estonia	0	0	0	1	0	0	0	0	1	1	0	3	0	-4	-4	-4	-4	-4	-4	0	0	0	-2	0	1	0	0	0	7	2
estonia	0	0	0	1	0	0	0	0	0	0	0	2	0	0	0	-1	0	0	-1	0	0	0	0	0	1	0	0	0	2	1
estonia	1	1	0	0	0	0	0	0	1	0	1	2	0	0	0	0	0	0	0	0	-1	0	-2	0	1	0	0	0	4	2
estonia	0	0	0	0	0	0	1	0	0	0	1	3	0	0	0	-3	1	0	0	0	0	0	0	0	1	0	0	0	6	1
estonia	0	0	0	0	0	0	0	0	1	0	0	2	0	0	0	0	0	0	0	0	0	4	0	0	1	0	0	0	9	1
estonia	0	0	1	0	0	0	0	0	0	0	1	5	0	-1	0	0	0	0	0	0	0	0	0	0	1	0	0	0	3	1
estonia	0	0	0	0	0	0	0	0	1	1	0	3	0	0	0	0	0	1	0	0	0	0	1	-1	1	0	0	0	4	1
estonia	1	0	0	0	0	0	0	0	0	0	0	1	0	-4	0	-1	0	0	0	0	0	0	0	0	1	0	0	0	1	1
estonia	0	0	0	0	0	0	1	0	0	0	1	3	0	0	0	0	0	0	0	0	0	0	0	0	1	0	0	0	1	1
estonia	0	0	0	0	0	0	0	0	1	0	0	5	0	-1	0	0	0	-1	0	0	-1	0	-2	0	1	0	0	0	1	1
estonia	1	0	0	0	0	0	0	0	1	0	1	1	0	-1	0	-3	-2	-1	-1	0	0	2	0	1	1	0	0	0	2	1
estonia	0	0	0	1	0	0	0	0	0	0	0	3	0	1	0	0	3	-2	0	0	0	0	-2	0	1	0	0	0	2	1
estonia	0	0	0	0	0	1	0	0	1	0	1	2	0	0	0	-1	0	0	-1	0	0	0	0	-3	1	0	0	0	3	1
estonia	0	0	1	0	0	0	0	0	1	1	1	4	0	0	0	0	0	0	0	0	0	0	0	0	1	0	0	0	4	2
estonia	0	0	0	0	0	0	0	1	1	1	0	5	0	0	0	-3	1	-1	0	1	0	0	-2	0	1	0	0	0	5	2
estonia	0	0	1	1	0	0	0	0	0	0	1	5	0	-1	0	-3	3	-3	0	0	1	0	-1	1	1	0	0	0	4	2
estonia	1	0	0	0	0	0	0	0	0	0	0	2	0	0	-1	-3	-2	1	-1	0	-2	1	1	2	1	0	0	0	4	1
estonia	1	0	0	0	0	0	0	0	0	0	0	2	0	0	0	0	1	-1	-1	0	-1	0	0	0	1	0	0	0	1	1
estonia	0	0	0	0	0	0	1	0	0	0	0	2	0	1	0	-1	0	0	0	0	0	0	0	1	1	0	0	0	1	1
estonia	0	0	1	0	1	0	0	0	1	0	0	5	-2	-1	0	-4	4	-4	1	0	0	0	-4	-2	1	0	0	0	7	2
estonia	0	0	0	0	0	1	0	0	1	1	0	5	0	0	0	0	0	-1	0	0	-1	0	0	-1	1	0	0	0	0	2
estonia	1	0	0	0	0	0	0	0	1	0	1	2	0	1	0	-2	0	0	0	0	-2	0	-1	0	1	0	0	0	3	1
estonia	0	0	0	0	1	0	0	0	0	0	0	4	0	0	0	-3	1	0	0	0	0	0	-2	0	1	0	0	0	6	1
estonia	0	0	0	1	0	0	0	0	0	0	0	5	1	0	0	-3	-1	0	0	0	0	0	-3	0	1	0	0	0	3	1
estonia	0	1	0	0	0	1	1	0	1	0	1	3	-1	1	-1	-3	2	1	-1	1	0	2	-2	0	1	0	0	0	3	3
estonia	0	0	0	0	1	0	0	0	0	0	0	1	0	0	1	0	0	0	0	0	0	0	-1	0	1	0	0	0	0	1
estonia	0	1	0	0	0	0	0	0	0	0	1	1	0	0	0	-1	1	0	0	0	0	0	0	0	1	0	0	0	2	1
estonia	0	0	0	1	0	0	0	0	0	0	0	5	2	1	0	-4	4	0	0	4	0	0	-3	-1	1	0	0	0	3	1
estonia	0	0	0	0	0	0	0	0	0	1	0	5	0	0	0	1	0	0	1	0	0	0	-1	1	1	0	0	0	2	1
estonia	0	0	0	0	1	1	0	0	1	1	0	3	0	-2	-4	-3	-2	0	1	0	-4	0	-3	0	1	0	0	0	5	3
estonia	0	0	0	0	0	1	0	0	0	0	0	2	0	-1	-1	-1	0	0	-2	0	-1	-1	0	0	1	0	0	0	2	1
estonia	1	0	0	0	0	0	0	1	0	0	0	4	0	0	0	0	0	0	-3	-1	0	-2	0	0	1	0	0	0	5	2
estonia	0	1	0	0	0	0	1	0	0	0	0	2	0	1	0	-3	0	0	-1	0	-2	0	0	0	1	0	0	0	2	2
estonia	0	1	0	0	0	1	1	0	0	0	0	1	0	-1	0	-4	0	0	-1	0	0	0	0	0	1	0	0	0	2	3
estonia	0	0	0	0	0	1	0	0	0	0	0	4	0	-3	0	-3	-3	-2	0	1	0	0	0	-1	1	0	0	0	4	1
estonia	0	0	0	0	0	0	0	0	1	0	0	5	0	0	0	0	2	0	0	2	-2	0	0	0	1	0	0	0	6	1
estonia	0	0	1	0	0	0	0	0	0	0	1	5	0	0	0	0	3	-4	0	0	-3	-1	-4	0	1	0	0	0	7	1
estonia	0	0	0	0	0	0	1	0	0	0	1	2	0	0	0	-2	0	0	-1	0	0	0	-2	0	1	0	0	0	2	1
estonia	0	0	1	0	0	0	0	0	0	0	0	5	0	0	0	-4	2	-2	-4	2	0	0	0	-2	1	0	0	0	2	1
estonia	0	0	0	0	0	0	0	0	1	0	0	3	0	0	0	-1	0	-3	0	3	-1	0	-4	-2	1	0	0	0	3	1
estonia	0	0	0	0	0	0	0	0	0	1	0	5	0	0	-1	-2	0	-1	0	1	-1	0	-1	0	1	0	0	0	2	1
estonia	0	0	0	0	1	0	0	0	1	0	0	5	0	0	0	0	-1	0	0	0	-4	0	-4	0	1	0	0	0	4	1
estonia	0	0	0	0	1	0	0	0	0	0	0	5	0	0	0	-4	0	0	0	0	-4	0	-4	0	1	0	0	0	7	1
estonia	1	0	0	0	0	0	1	0	1	0	0	1	0	0	0	-4	0	-3	-2	0	0	0	0	0	1	0	0	0	3	2
estonia	0	1	0	0	0	0	0	0	1	0	0	1	0	4	0	0	0	0	0	0	0	0	0	0	1	0	0	0	0	1
estonia	1	0	0	0	0	0	0	0	0	0	0	5	0	0	1	0	0	0	2	-1	1	1	1	0	1	0	0	0	9	1
estonia	0	0	0	0	1	0	0	0	1	1	0	3	-1	0	0	-1	2	1	0	1	-1	-2	0	0	1	0	0	0	7	2
estonia	0	0	0	1	0	0	0	0	0	0	0	5	0	0	-1	-1	-1	0	0	4	-2	0	-1	0	1	0	0	0	3	1
estonia	0	0	0	0	0	0	0	0	1	0	1	5	-1	0	0	0	0	0	-2	0	0	-2	-2	0	1	0	0	0	5	1
estonia	0	0	0	0	0	0	0	0	1	0	1	5	0	0	0	0	0	0	0	-3	0	0	0	-2	1	0	0	0	2	1
portugal	1	0	0	0	0	0	0	0	0	0	0		0	0	0	0	0	0	0	0	0	0	0	0	0	0	1	0	0	1
portugal	1	0	1	0	0	0	0	0	0	0	0	4	0	0	0	0	0	0	0	0	0	0	0	0	0	0	1	0	1	2
portugal	0	0	0	0	0	0	0	1	0	0	0	3	0	0	0	0	0	-3	0	0	0	0	-3	0	0	0	1	0	5	1
portugal	0	0	0	0	0	0	0	0	0	0	0	2	-4	0	0	-4	1	-4	-3	0	0	0	0	0	0	0	1	0	6	1
portugal	0	0	0	1	0	0	0	0	0	0	0	5	0	0	0	0	-1	0	1	0	-1	-4	1	0	0	0	1	0	11	1
portugal	1	0	0	0	0	0	0	0	0	0	1	5	0	0	0	0	0	0	-1	0	-1	1	-1	0	0	0	1	0	6	1
portugal	0	0	0	0	0	0	0	0	0	0	0		1	0	0	-2	0	-1	-1	0	0	0	-1	1	0	0	1	0	6	1
portugal	0	0	1	0	0	0	0	0	0	0	0	4	0	-4	0	0	2	0	0	0	0	-1	0	0	0	0	1	0	2	1
portugal	0	0	0	0	0	0	0	0	0	0	0	2	0	0	0	0	0	0	0	0	0	0	0	0	0	0	1	0	1	1
portugal	0	0	0	0	0	0	1	0	0	0	0	2	2	-1	0	-1	-1	-2	-1	2	0	0	-2	-1	0	0	1	0	2	1
portugal	0	0	1	0	0	0	0	0	0	0	0	5	4	0	0	-4	0	-4	0	0	0	0	-4	0	0	0	1	0	5	1
portugal	1	0	0	0	0	0	0	1	0	0	0	2	0	0	0	0	0	0	0	0	0	0	0	0	0	0	1	0	0	2
portugal	1	0	0	0	0	0	0	0	0	0	0	5	0	0	0	0	0	0	0	0	0	0	0	0	0	0	1	0	1	1
portugal	1	0	0	0	0	0	0	0	0	0	1	2	1	3	-3	-2	3	0	0	3	-2	-1	-4	-3	0	0	1	0	5	1
portugal	1	0	0	0	0	0	0	1	0	0	0	1	0	0	0	0	0	0	3	0	0	1	0	0	0	0	1	0	1	2
portugal	1	1	0	0	1	0	1	0	1	0	1	5	0	-1	0	-1	-1	0	-2	0	-1	-1	0	0	0	0	1	0	3	5
portugal	0	0	0	0	0	0	1	0	0	0	1	3	2	2	3	3	2	0	3	3	2	2	2	0	0	0	1	0	1	1
portugal	1	0	0	0	0	0	0	0	0	0	0														0	0	1	0	2	1
portugal	0	0	0	1	0	0	0	0	0	0	0		0	-1	0	-2	0	0	-4	0	0	0	0	0	0	0	1	0	2	1
portugal	0	0	0	0	0	0	0	1	0	0	0		1	0	0	0	0	1	0	0	0	0	0	1	0	0	1	0	4	1
portugal	0	0	0	0	0	0	0	0	1	0	0	1	1	-2	0	-2	-2	0	-2	0	-2	0	-2	-2	0	0	1	0	1	1
portugal	0	0	0	0	0	0	0	0	0	0	0		0	0	0	0	0	0	-2	0	0	0	0	0	0	0	1	0	1	1
portugal	0	0	0	0	0	0	0	0	0	0	1	1	1	0	-2	0	0	-3	0	1	-1	0	-3	-1	0	0	1	0	6	1
portugal	0	0	1	0	0	0	0	0	0	0	0	1	0	0	0	0	0	0	0	0	0	0	0	0	0	0	1	0	2	1
portugal	0	0	1	0	0	0	0	0	0	0	0	4	0	-1	-1	0	0	-1	0	0	0	0	0	-1	0	0	1	0	5	1
portugal	1	0	0	0	0	0	0	0	0	0	1	4	1	2	0	2	-1	2	-1	1	1	2	2	2	0	0	1	0	3	1
portugal	0	0	0	1	0	0	0	0	0	0	0	4	3	-1	0	-4	2	-1	-4	3	0	-1	-3	-2	0	0	1	0	5	1
portugal	1	0	0	0	0	0	0	0	0	0	0	2	0	1	0	0	1	-1	-2	0	0	0	-2	0	0	0	1	0	2	2
portugal	0	0	0	0	0	0	1	0	0	0	0	4	0	0	0	0	0	0	0	0	0	0	0	0	0	0	1	0	2	1
portugal	1	1	0	0	0	0	1	0	0	0	1	4	0	1	0	-1	2	0	1	0	0	1	-1	0	0	0	1	0	5	3
portugal	0	0	0	0	0	0	0	0	0	0	0	2	0	0	0	-2	0	0	-2	0	0	0	0	0	0	0	1	0	2	1
portugal	1	0	0	0	0	0	0	0	0	0	1		0	2	0	0	4	0	0	0	-1	0	-1	0	0	0	1	0	1	1
portugal	0	0	0	0	0	0	0	0	0	0	0	5	1	0	-1	-1	2	-1	0	1	-2	-1	-2	-2	0	0	1	0	7	1
portugal	0	0	0	1	0	0	0	0	0	0	0	5	1	0	0	-1	2	0	0	2	0	0	-2	0	0	0	1	0	6	1
portugal	1	0	0	0	0	0	0	0	0	0	0		0	0	0	0	0	0	0	0	0	0	0	0	0	0	1	0	0	2
portugal	0	0	1	0	0	0	0	0	0	0	0	3	1	0	0	1	1	0	0	1	0	0	0	0	0	0	1	0	12	1
portugal	1	0	0	0	0	0	0	0	0	0	0	5	1	3	0	1	1	0	-1	1	-1	0	0	0	0	0	1	0	7	1
portugal	0	0	0	1	0	0	0	0	0	0	0	5	1	0	0	0	1	-1	0	1	0	0	-1	-1	0	0	1	0	3	1
portugal	0	0	0	0	0	0	0	1	0	0	0	5	0	0	0	0	0	0	0	0	0	0	0	0	0	0	1	0	1	1
portugal	0	0	0	0	0	0	1	0	0	0	0	3	0	0	0	0	0	0	0	0	0	0	1	1	0	0	1	0	6	1
portugal	0	0	1	0	0	0	0	1	0	0	0	2	0	0	-2	0	0	1	0	0	0	2	0	0	0	0	1	0	0	3
portugal	1	0	0	0	0	0	0	0	0	0	0	5	0	0	-1	0	0	0	0	0	4	0	0	-3	0	0	1	0	2	1
portugal	0	0	1	0	0	0	0	0	0	0	0	5	0	0	0	0	0	0	0	0	0	0	0	0	0	0	1	0	4	1
portugal	0	0	1	0	0	0	0	0	0	0	0		-1	0	-3	-3	0	-2	0	0	0	-2	-3	0	0	0	1	0	5	1
portugal	0	0	0	0	0	0	0	1	0	0	0	5	-1	-1	-2	-1	-1	-2	-2	-1	-1	-1	-1	-2	0	0	1	0	0	1
portugal	0	0	1	0	0	0	0	0	0	0	0	5	0	-1	0	0	0	0	0	0	0	0	0	0	0	0	1	0	1	1
portugal	1	0	0	0	0	0	0	0	0	0	1	5	0	0	0	0	0	0	0	0	0	0	0	0	0	0	1	0	2	1
portugal	1	0	0	0	0	0	0	0	0	0	0	4	0	1	0	0	0	0	0	0	0	0	0	0	0	0	1	0	0	1
portugal	0	1	0	0	0	0	0	0	0	0	0	5	0	0	0	0	0	0	0	0	0	0	0	0	0	0	1	0	1	1
portugal	0	0	0	0	0	0	0	1	0	0	0	5	0	0	-2	0	1	-2	0	0	0	0	-2	-2	0	0	1	0	4	1
portugal	1	0	0	0	0	0	0	0	0	0	0	1	0	0	0	0	0	0	0	0	0	0	0	0	0	0	1	0	0	1
portugal	0	0	0	0	0	0	0	1	0	0	0		1	0	-2	-3	3	-4	0	0	0	0		-3	0	0	1	0	6	1
portugal	0	0	0	0	0	0	0	1	0	0	0		0	0	0	0	0	0	0	0	0	0	0	0	0	0	1	0	1	2
portugal	0	0	1	0	0	0	0	0	0	0	1	5	0	0	0	0	0	0	0	0	0	0	0	0	0	0	1	0	2	1
portugal	1	0	0	0	0	0	0	0	0	0	1	2	0	0	0	0	0	0	0	0	-2	0	0	0	0	0	1	0	2	1
portugal	0	0	0	0	0	0	0	0	0	0	0	5	0	0	-1	0	0	0	-1	0	0	0	0	0	0	0	1	0	1	1
portugal	0	0	1	1	0	0	0	0	0	0	0	5	0	-1	1	-2	2	-2	-2	2	0	0	-2	-2	0	0	1	0	2	2
portugal	1	0	0	0	0	0	0	0	0	0	0	5	0	0	0	0	0	0	0	0	0	0	0	0	0	0	1	0	2	1
portugal	1	0	0	0	0	0	0	0	0	0	1	4	-2	-1	-1	-2	1	0	-1	1	-2	0	0	0	0	0	1	0	3	1
portugal	1	0	0	0	1	0	0	0	0	0	0	1	2	1	-1	-3	1	-2	-3	2	-3	-4	-3	-3	0	0	1	0	9	2
portugal	1	0	0	0	0	0	0	0	0	0	0		0	0	0	0	0	0	0	0	-1	0	0	-1	0	0	1	0	3	1
portugal	1	1	0	0	0	0	0	0	0	0	1	1	0	-1	0	0	-1	-1	0	0	0	0	0	0	0	0	1	0	3	3
portugal	1	0	0	0	0	0	0	0	0	0	0	5	0	0	0	0	0	0	0	0	0	0	0	0	0	0	1	0	2	1
portugal	1	0	0	0	0	0	0	0	0	0	0	5	0	0	0	0	0	0	0	0	0	0	0	0	0	0	1	0	1	1
portugal	1	0	0	0	0	0	0	0	0	0	0	5	0	0	0	0	0	0	0	0	0	0	0	0	0	0	1	0	3	1
portugal	0	0	1	0	0	0	0	0	0	0	0	5	0	0	0	0	0	0	0	0	0	0	0	0	0	0	1	0	3	1
portugal	0	0	0	0	0	0	1	0	0	0	1	1	0	0	0	0	0	0	0	0	0	0	0	0	0	0	1	0	2	1
portugal	0	0	1	0	0	0	1	0	0	0	0	1	0	1	0	0	1	0	0	0	0	0	0	0	0	0	1	0	2	3
portugal	1	1	0	0	0	0	0	0	0	0	1		0	-1	0	0	0	0	0	0	0	2	0	0	0	0	1	0	1	3
portugal	1	0	0	0	0	0	0	0	0	0	0		0	0	-2	0	0	0	0	0	-1	0	0	0	0	0	1	0	2	1
portugal	1	0	0	0	0	0	0	0	0	0	0		0	0	0	0	0	0	0	0	0	0	0	0	0	0	1	0	4	1
portugal	1	0	0	0	0	0	0	0	0	0	1	3	2	3	0	-1	0	-3	3	2	0	3	0	0	0	0	1	0	2	1
portugal	0	0	0	0	0	0	0	0	0	0	1	5	0	0	-1	-1	0	-1	0	-1	0	0	-1	0	0	0	1	0	2	1
portugal	0	0	1	0	0	0	0	0	0	0	0	2	0	0	0	0	0	0	0	0	0	0	0	0	0	0	1	0	1	1
portugal	0	0	0	0	0	0	0	0	0	0	0	5	0	0	0	0	0	0	0	0	0	0	0	0	0	0	1	0	2	1
portugal	0	0	0	0	0	0	0	0	0	0	0	1	2	-1	0	-1	1	0	-3	1	1	-1	-2	0	0	0	1	0	7	1
romania	1	0	0	0	0	0	0	0	0	0	1	3	1	3	0	0	1	0	0	0	0	1	0	0	0	0	0	1	3	1
romania	0	1	1	0	0	0	0	0	0	0	1	3	1	3	1	-3	1	0	1	1	-1	-1	-2	-1	0	0	0	1	10	2
romania	1	1	1	1	0	0	0	0	1	0	0	3	3	1	-4	-3	2	0	0	3	-1	0	-1	0	0	0	0	1	7	4
romania	0	0	0	1	0	0	0	0	0	0	0	1	1	1	0	0	0	-1	0	0	0	1	1	0	0	0	0	1	9	1
romania	0	0	0	1	0	0	0	0	0	0	0	5	0	3	0	0	0	0	0	0	0	0	0	0	0	0	0	1	0	1
romania	0	0	1	1	0	0	0	0	0	0	0	3	3	-1	0	0	2	0	-2	0	0	0	0	0	0	0	0	1	2	2
romania	0	0	0	0	0	0	1	0	0	0	0	1	0	-1	1	0	1	0	-1	0	0	0	1	0	0	0	0	1	2	1
romania	0	0	0	1	0	0	0	0	0	0	0	4	0	0	0	0	0	1	1	0	0	0	0	1	0	0	0	1	12	1
romania	1	0	0	0	0	0	0	0	0	0	1	5	0	0	0	0	-1	1	-2	0	0	-1	0	0	0	0	0	1	5	1
romania	1	0	0	1	0	0	0	0	1	0	0	3	0	3	0	1	3	0	0	0	2	3	1	3	0	0	0	1	7	2
romania	0	0	0	1	0	0	0	1	0	0	1	1	0	-3	0	0	0	0	0	0	0	0	0	0	0	0	0	1	2	2
romania	0	0	0	1	0	0	0	0	0	0	0	1	0	-1	-2	-2	0	-1	-2	0	-2	-1	-2	-1	0	0	0	1	8	1
romania	0	0	1	1	0	0	0	0	0	0	1	5	0	0	0	0	0	0	0	0	0	0	0	0	0	0	0	1	6	2
romania	1	0	0	0	0	0	0	0	0	0	0	2	1	1	0	0	1	1	0	1	0	1	0	-1	0	0	0	1	2	1
romania	1	0	0	0	0	0	0	0	0	0	1	2	2	-1	0	0	3	0	-1	0	0	0	-4	1	0	0	0	1	4	1
romania	0	0	0	0	0	0	0	0	0	1	0	3	1	2	-2	-4	0	-2	-1	3	0	0	-4	1	0	0	0	1	6	1
romania	0	0	0	1	0	0	0	0	0	0	0	1	1	1	0	-1	0	2	2	1	0	1	0	-2	0	0	0	1	1	1
romania	0	0	0	0	1	0	0	1	0	0	0	3	2	1	0	0	3	0	1	2	-1	0	1	-1	0	0	0	1	2	2
romania	1	0	0	0	0	0	0	0	1	1	0	1	0	-1	0	0	0	0	-2	0	3	0	0	-2	0	0	0	1	6	2
romania	1	0	0	0	0	0	0	0	0	0	1	2	0	1	0	0	3	0	0	0	0	-1	-1	0	0	0	0	1	3	1
romania	1	0	0	0	0	0	0	0	0	0	0	2	3	3	1	0	3	1	2	3	0	1	2	2	0	0	0	1	0	1
romania	0	0	0	1	0	0	0	0	0	0	0	2	0	-1	0	1	0	0	-1	0	0	0	0	0	0	0	0	1	3	1
romania	0	0	0	1	0	0	0	0	0	0	0	3	3	2	-1	0	0	1	2	3	1	1	0	0	0	0	0	1	0	1
romania	1	0	0	0	0	0	0	0	0	0	0	1	2	2	1	1	0	3	0	2	0	-1	-1	0	0	0	0	1	6	1
romania	0	1	0	1	0	0	0	0	0	0	1	2	1	0	-1	-1	0	-1	0	0	0	-1	-1	0	0	0	0	1	9	2
romania	0	1	0	0	0	1	0	0	0	1	1	2	0	0	0	0	0	0	0	0	0	0	0	0	0	0	0	1	12	3
romania	0	0	0	1	0	0	0	0	0	0	0	4	0	0	0	0	0	1	1	0	0	0	0	1	0	0	0	1	12	1
romania	0	0	0	0	0	0	1	0	0	0	1	1	-1	0	0	-1	0	0	-1	2	-1	0	0	0	0	0	0	1	6	1
romania	1	0	0	0	0	0	0	0	0	0	1	3	1	1	0	0	2	0	1	0	0	0	0	0	0	0	0	1	0	1
romania	0	0	0	1	0	0	0	0	0	0	1	2	2	1	1	0	1	1	1	2	1	1	0	0	0	0	0	1	8	1
romania	1	0	1	0	0	0	0	0	1	0	1	5	4	0	0	0	-2	0	0	0	0	0	0	0	0	0	0	1	7	2
romania	1	0	0	0	0	0	0	0	0	0	0	1	0	0	0	0	-1	0	1	-1	-1	0	-1	0	0	0	0	1	5	1
romania	1	0	0	0	0	1	0	0	0	1	1	2	1	-3	0	0	1	0	-3	1	0	0	-1	0	0	0	0	1	5	3
romania	0	0	1	0	0	0	0	0	1	0	0	2	2	0	0	0	1	0	0	0	0	-3	0	0	0	0	0	1	4	1
romania	0	0	0	1	0	0	0	0	0	0	0	2	1	0	1	1	0	0	1	0	-1	0	1	1	0	0	0	1	10	1
romania	0	0	0	1	0	0	1	0	0	0	1	2	2	1	1	0	1	2	1	2	0	1	1	1	0	0	0	1	7	2
romania	1	0	0	0	0	0	0	0	0	0	1	4	2	-1	1	-2	1	0	-1	2	1	2	1	1	0	0	0	1	5	1
romania	1	0	0	0	0	0	0	0	0	0	0	4	0	0	0	-1	-1	-1	1	0	-1	-1	0	-1	0	0	0	1	4	1
romania	1	0	0	0	0	0	0	0	1	0	0	3	1	0	-1	-1	0	-2	1	1	1	-2	-3	-3	0	0	0	1	9	1
romania	1	0	0	0	0	0	0	0	0	0	0	5	-4	-1	-1	-4	-4	0	-3	-1	0	0	-4	0	0	0	0	1	5	1
romania	0	0	0	1	0	0	0	0	0	0	0	2	0	-1	0	0	3	-1	-1	0	0	0	0	0	0	0	0	1	4	1
romania	1	0	0	0	0	0	0	0	0	0	0	4	1	1	0	1	1	1	1	1	1	0	0	1	0	0	0	1	12	1
romania	0	0	0	0	0	0	1	0	0	0	0	1	1	-2	-1	-3	-2	-1	-2	0	-1	-1	-2	0	0	0	0	1	7	1
romania	1	0	0	0	0	0	0	0	0	0	0	1	0	1	1	1	0	0	0	-1	-2	0	-2	0	0	0	0	1	12	1
romania	0	1	1	1	0	0	0	0	1	0	0	1	0	0	0	0	0	0	0	0	0	0	0	-3	0	0	0	1	3	3
romania	1	0	0	0	0	0	0	0	0	0	0	2	3	-2	0	0	1	0	-1	0	0	0	0	0	0	0	0	1	3	1
romania	1	0	0	0	0	0	0	0	0	0	0	2	2	0	-1	-2	1	0	-1	2	-2	-2	-3	-2	0	0	0	1	4	1
romania	1	0	0	0	0	0	0	0	0	0	0	5	0	-2	0	0	-3	0	-3	0	0	0	-1	-3	0	0	0	1	3	1
romania	1	0	0	0	0	0	0	0	1	0	1	5	-2	1	-1	-1	-2	0	0	-2	0	0	3	0	0	0	0	1	9	1
romania	0	0	0	0	0	0	1	0	0	0	0	2	1	-2	-2	-3	1	-1	-2	1	-1	-2	0	0	0	0	0	1	9	1
romania	1	0	0	0	0	0	0	0	0	0	0	2	4	1	0	0	2	3	0	2	0	1	0	1	0	0	0	1	3	1
romania	1	0	0	0	0	0	0	0	0	0	1	1	0	1	0	0	-1	-1	1	-1	0	0	0	0	0	0	0	1	0	1
romania	0	0	0	1	0	0	0	0	0	0	1	5	1	-1	0	-2	1	0	0	1	-2	1	1	0	0	0	0	1	4	1
romania	1	0	0	0	0	0	0	0	1	0	1	2	0	0	1	-4	0	1	-4	0	-3	0	1	0	0	0	0	1	11	1
romania	0	0	0	0	0	0	0	0	0	1	0	1	1	-2	0	-1	-1	-2	-2	1	0	0	0	0	0	0	0	1	7	1
romania	0	0	0	1	0	0	0	0	0	0	0	2	2	4	-2	-1	-1	0	2	2	-2	-1	2	-1	0	0	0	1	5	1
romania	0	0	0	0	0	0	0	0	0	1	0	4	-2	-1	0	0	0	-2	-1	-2	0	-2	-1	-2	0	0	0	1	0	1
romania	0	0	0	0	0	0	0	0	0	1	1	5	0	0	0	0	0	0	0	0	0	0	0	0	0	0	0	1	3	1
romania	1	0	0	0	0	0	0	0	0	0	1	1	4	2	0	2	2	0	0	4	2	2	2	1	0	0	0	1	4	1
romania	1	1	1	1	1	1	0	1	1	1	1	3	0	1	1	-1	1	3	1	0	-1	0	-1	-1	0	0	0	1	2	8
romania	0	0	1	1	0	0	0	1	1	0	1	1	3	-4	0	-1	0	3	-3	3	2	4	0	1	0	0	0	1	4	3
romania	1	1	1	1	0	0	0	0	0	0	0	2	1	0	-4	0	1	1	0	-1	1	1	1	1	0	0	0	1	4	4
romania	0	0	1	0	0	0	0	0	1	0	0	2	3	1	0	0	4	0	-1	4	0	-1	0	-1	0	0	0	1	2	1
romania	0	0	0	0	1	0	0	0	0	0	0	3	0	0	0	0	0	0	1	0	0	0	0	0	0	0	0	1	12	1
romania	0	0	0	1	0	0	0	0	0	0	1	2	0	0	-1	0	2	0	0	0	0	-1	-1	0	0	0	0	1	0	1
romania	1	0	0	0	0	1	0	1	0	0	1	2	2	-3	0	-1	0	0	-3	0	0	0	-1	0	0	0	0	1	3	3
romania	1	1	0	1	1	1	1	1	1	0	1	3	0	0	0	1	1	0	0	0	0	1	0	0	0	0	0	1	12	7
romania	1	0	0	0	0	0	0	0	0	0	0	3	1	-2	-1	-2	0	-2	-2	0	-1	-1	-2	-1	0	0	0	1	6	1
romania	1	0	0	0	0	0	1	0	0	0	0	3	-3	-2	-2	-4	0	-1	-2	-3	-1	-2	-3	-4	0	0	0	1	10	2
romania	0	0	0	0	0	0	0	0	0	1	1	1	0	0	0	0	0	0	0	0	0	0	0	0	0	0	0	1	0	1
romania	1	0	0	0	0	0	0	0	1	0	0	3	0	0	0	0	0	-1	0	-1	0	-1	0	-1	0	0	0	1	12	1
romania	0	0	0	1	0	0	0	0	0	0	0	3	0	-2	0	0	0	0	0	0	0	0	0	0	0	0	0	1	2	1
romania	1	0	0	0	0	0	0	0	0	0	0	2	0	0	0	-4	1	1	-2	1	-3	-2	-1	0	0	0	0	1	8	1
romania	0	0	1	1	0	0	0	0	1	0	1	3	3	2	1	-4	4	0	0	3	-1	0	-3	0	0	0	0	1	5	2
romania	0	1	0	0	0	0	0	0	0	0	0	1	0	0	0	0	0	0	0	0	0	0	0	0	0	0	0	1	0	1
romania	1	0	0	0	0	0	0	0	0	0	1	1	1	-1	1	0	1	2	1	1	1	0		1	0	0	0	1	6	1
romania	0	0	0	0	0	0	0	1	0	0	0	3	2	0	1	0	3	0	0	2	2	1	0	1	0	0	0	1	2	1
romania	0	0	0	0	0	1	0	0	0	1	0	1	1	-1	0	-3	1	0	-3	1	0	0	0	0	0	0	0	1	6	2
romania	1	0	0	0	0	0	0	0	0	0	1	2	0	-1	0	0	0	0	-1	0	0	0	3	-1	0	0	0	1	2	1
romania	0	0	1	1	0	0	0	0	1	0	0	4	0	0	0	0	3	0	-1	0	0	3	0	0	0	0	0	1	1	2
romania	0	0	0	1	0	0	0	1	0	0	0	2	0	-2	0	-3	-3	0	-2	0	0	-3	0	2	0	0	0	1	5	2
romania	0	1	1	0	0	0	0	0	1	0	1	2	0	0	0	0	0	0	0	0	0	0	0	0	0	0	0	1	12	2
romania	0	0	0	0	0	0	0	0	1	1	0	2	1	0	1	0	1	0	1	1	1	0	1	0	0	0	0	1	12	1
romania	1	1	1	1	0	0	0	0	1	0	0	1	1	0	0	1	0	1	-1	1	1	1	0	0	0	0	0	1	1	4
romania	1	0	0	0	0	0	0	0	0	0	0	2	2	-4	0	-4	0	-4	0	2	-3	-1	-4	-1	0	0	0	1	7	1
romania	1	0	0	0	0	0	0	0	0	0	1	3	0	1	0	0	0	0	0	4	0	0	0	0	0	0	0	1	6	1
romania	0	0	0	0	0	0	0	0	0	1	0	2	1	2	0	0	0	0	0	0	0	0	0	0	0	0	0	1	1	1
romania	0	1	1	0	0	0	0	1	1	0	0	1	0	0	0	0	0	0	-1	0	0	0	0	0	0	0	0	1	1	3
romania	1	1	1	0	0	0	0	0	0	0	0	3	-1	-2	0	0	2	0	-2	-1	0	0	0	0	0	0	0	1	2	3
romania	1	0	0	0	0	0	0	0	0	0	0	4	0	-3	-1	-2	0	-2	-3	1	-1	-1	0	-1	0	0	0	1	10	1
romania	0	0	0	1	0	0	0	0	0	0	0	3	0	1	0	0	1	0	0	0	0	0	0	0	0	0	0	1	3	1
romania	0	0	0	1	0	0	0	0	0	0	1	2	0	0	0	0	0	0	0	0	0	0	0	0	0	0	0	1	2	1
romania	0	0	0	1	0	0	0	0	0	0	0	3	0	-4	0	0	0	0	0	0	0	0	0	0	0	0	0	1	2	1
romania	1	0	0	0	0	0	1	0	0	0	0	2	2	-1	0	0	2	0	0	2	0	-1	-3	0	0	0	0	1	4	2
romania	0	0	0	1	0	0	0	0	0	0	0	1	0	0	0	0	0	0	0	0	0	0	0	0	0	0	0	1	0	1
romania	0	0	0	1	0	0	0	0	0	0	0	3	0	0	2	1	0	1	-1	0	1	2	1	1	0	0	0	1	10	1
romania	1	1	1	0	0	0	0	1	0	0	0	3	0	0	0	-4	0	0	0	0	-1	0	-2	-1	0	0	0	1	10	4
romania	0	0	0	0	1	0	1	0	0	0	1	2	0	-1	-1	-1	3	-1	1	2	-1	-3	-1	-1	0	0	0	1	2	2
romania	0	0	0	1	0	0	0	0	0	0	1	2	0	0	0	0	4	0	0	0	0	0	0	0	0	0	0	1	2	1
romania	1	0	0	0	0	0	0	0	0	0	1	2	3	3	2	0	4	2	0	3	2	2	2	2	0	0	0	1	1	1
romania	1	1	1	0	0	0	0	0	0	0	0	2	0	2	0	0	0	0	0	0	0	0	0	0	0	0	0	1	1	3
romania	0	0	0	1	0	0	0	0	0	0	0	4	2	-2	-3	-4	3	-2	-2	2	-2	0	-4	-1	0	0	0	1	6	1
romania	0	0	0	1	0	0	0	0	0	0	0	1	2	1	2	1	3	1	1	2	3	1	1	1	0	0	0	1	6	1
romania	1	1	0	1	0	0	0	0	0	0	0	2	0	0	0	0	0	0	0	0	0	0	0	0	0	0	0	1	12	3
romania	0	0	0	0	0	0	1	0	0	0	0	1	-1	0	-1	-1	-1	-2	-1	-1	-1	-2	-1	0	0	0	0	1	4	1
romania	0	0	0	0	0	0	1	0	0	0	1	1	1	1	0	0	0	0	-1	0	0	0	0	-1	0	0	0	1	2	1
romania	0	0	0	0	0	0	0	0	0	1	1	3	0	0	1	0	1	1	0	0	1	-1	1	0	0	0	0	1	7	1
romania	1	0	0	0	0	0	0	0	0	0	1	3	0	0	0	0	0	0	0	0	0	0	0	0	0	0	0	1	3	1
romania	0	1	0	0	0	0	0	0	0	0	1	5	-1	0	0	-4	-3	0	-1	-1	0	1	2	0	0	0	0	1	5	1
romania	1	0	0	0	0	0	0	1	0	0	0	3	2	1	0	0	4	0	-3	1	0	0	0	-1	0	0	0	1	3	2
romania	1	0	0	1	0	0	0	0	0	0	0	2	0	1	-1	-3	0	0	-3	0	0	0	-2	1	0	0	0	1	7	2
romania	0	0	0	0	0	0	0	0	0	0	0	2	0	-2	-1	-3	1	-4	-3	2	-4	-1	-4	-3	0	0	0	1	7	1
romania	1	0	0	0	0	0	0	0	0	0	0	1	1	2	1	1	1	1	2	1	1	1	1	1	0	0	0	1	0	1
romania	0	0	0	0	0	0	1	0	0	0	1	2	0	0	1	0	0	0	0	0	-1	1	0	-1	0	0	0	1	0	1
romania	1	0	0	0	0	0	0	0	0	0	0	1	0	0	0	0	0	0	0	0	0	0	0	0	0	0	0	1	0	1
romania	0	0	0	0	0	0	1	0	0	0	0	2	4	-2	0	-4	3	0	-4	3	-1	-2	1	-1	0	0	0	1	3	1
romania	0	0	0	0	0	0	0	1	0	0	0	1	2	1	1	2	2	1	2	2	1	1	2	0	0	0	0	1	6	1
romania	1	0	0	0	0	0	0	0	0	1	1	2	-2	0	-2	0	0	-1	-1	0	0	-1	-2	0	0	0	0	1	6	2
romania	0	1	1	1	0	0	0	0	1	0	1	1	0	0	0	0	0	0	0	0	0	0	0	0	0	0	0	1	0	3
romania	1	0	0	0	0	0	0	0	0	0	1	5	0	0	0	-4	0	0	0	0	0	0	0	0	0	0	0	1	9	1
romania	0	0	0	1	0	0	0	0	0	0	1	2	4	0	-1	0	4	-1	-2	4	0	3	-1	0	0	0	0	1	2	1
romania	1	0	0	0	0	0	0	0	0	0	1	1	0	1	-2	-2	0	0	3	0	0	0	-2	0	0	0	0	1	8	1
romania	0	0	1	0	0	0	0	0	0	1	1	5	0	0	0	0	4	0	0	0	0	0	0	0	0	0	0	1	3	2
romania	1	0	0	0	0	0	0	0	0	0	1	2	0	3	0	0	0	0	0	3	0	0	0	-4	0	0	0	1	2	1
romania	1	0	0	1	0	0	0	0	0	0	1	3	1	0	-1	0	3	0	0	1	0	0	0	-1	0	0	0	1	4	2
romania	0	0	1	0	0	0	0	0	1	1	0	5	1	0	0	-2	2	0	-1	2	-3	1	-2	0	0	0	0	1	3	2
romania	0	0	0	0	1	0	0	0	0	0	1	3	0	0	0	0	0	0	0	0	0	0	0	0	0	0	0	1	1	1
romania	1	0	0	0	1	0	1	1	0	0	0	4	1	0	0	-3	0	-1	-2	0	-2	1	0	0	0	0	0	1	7	4
romania	1	0	0	0	0	0	0	0	0	0	0	1	-1	1	0	0	0	0	1	-1	1	1	1	0	0	0	0	1	10	1
romania	1	0	0	0	0	0	0	0	0	0	0	2	0	0	0	0	0	0	0	0	0	0	0	0	0	0	0	1	0	1
romania	0	0	0	1	0	0	0	0	0	0	0	1	1	1	0	0	0	0	0	1	0	1	1	0	0	0	0	1	10	1
romania	0	0	1	0	0	0	0	0	0	0	0	1	1	0	0	0	0	0	-2	1	0	0	0	0	0	0	0	1	0	1
romania	0	0	1	1	0	0	0	0	0	0	1	3	0	-2	1	0	3	1	1	0	0	1	1	0	0	0	0	1	1	2
romania	0	0	0	1	0	0	0	1	0	0	0	2	0	-2	0	-3	-3	0	-2	0	0	-3	0	2	0	0	0	1	5	2
romania	1	0	0	0	0	0	0	0	0	0	0	1	-2	2	3	1	1	3	3	-2	1	3	3	3	0	0	0	1	0	1
romania	0	0	0	1	0	0	0	0	0	0	0	4	0	0	0	0	0	1	1	0	0	0	0	1	0	0	0	1	12	1
romania	0	0	0	0	1	0	0	0	0	0	0	5	0	0	0	0	0	0	-1	0	0	0	0	0	0	0	0	1	0	1
romania	0	0	0	0	0	1	1	1	0	0	0	2	0	1	2	-2	0	-1	-3	-1	-2	0	1	-1	0	0	0	1	4	3
romania	0	0	0	1	0	0	0	0	0	0	0	1	0	0	0	0	0	0	0	0	0	-2	-1	0	0	0	0	1	4	1
romania	1	0	0	0	0	0	0	0	0	0	0	5	-4	-1	-1	-4	-4	0	-3	-1	0	0	-4	0	0	0	0	1	5	1
romania	0	0	0	1	0	0	0	0	0	0	0	2	-1	-3	-1	-1	-1	-1	-3	-1	-1	-2	-1	-1	0	0	0	1	12	1
romania	1	0	0	0	0	0	0	0	0	0	1	1	0	0	0	0	0	0	-2	4	0	0	-2	0	0	0	0	1	3	1
romania	0	0	0	0	0	1	0	0	0	1	1	5	0	0	0	0	0	0	0	0	-1	0	-2	0	0	0	0	1	1	2
romania	0	0	0	0	1	0	0	0	0	0	1	3	-2	-1	0	-1	1	0	0	-2	-1	-2	-2	2	0	0	0	1	1	1
romania	0	0	0	0	0	0	1	0	0	0	0	1	0	0	0	0	0	0	0	0	0	0	0	0	0	0	0	1	1	1
romania	0	0	0	0	0	0	1	0	0	0	0	2	1	-2	-2	-3	1	-1	-2	1	-1	-2	0	0	0	0	0	1	9	1
romania	1	1	1	1	1	1	1	1	1	1	1	2	0	0	0	0	0	0	0	0	-3	0	-3	0	0	0	0	1	7	9
romania	1	1	1	1	1	1	1	1	1	0	1	2	0	1	0	1	1	0	0	0	0	0	0	0	0	0	0	1	12	8
romania	1	1	1	0	0	1	0	0	0	1	1	3	1	-2	-1	-2	1	0	-2	1	0	0	-2	0	0	0	0	1	5	5
romania	0	1	1	1	0	0	0	0	0	0	1	3	0	2	1	-1	0	0	-1	0	0	0	0	0	0	0	0	1	1	3
romania	1	0	0	0	0	0	0	0	0	0	1	2	0	4	0	0	3	0	-2	0	0	0	0	0	0	0	0	1	1	1
romania	1	0	0	0	0	0	0	1	0	0	0	3	0	-1	0	0	3	-4	0	0	0	0	0	-2	0	0	0	1	3	2
romania	1	0	0	0	0	0	0	0	0	0	1	4	1	-3	-1	-3	1	-3	-2	2	0	-2	-3	1	0	0	0	1	7	1
romania	1	0	0	0	0	0	0	0	0	0	1	2	0	0	0	0	0	-1	0	0	0	0	0	0	0	0	0	1	1	1
romania	1	0	0	0	0	0	0	0	0	0	1	2	0	2	3	0	0	0	-2	0	1	0	0	0	0	0	0	1	9	1
romania	0	0	0	0	0	0	0	1	0	0	0	2	0	0	0	-1	0	2	-1	0	1	1	1	2	0	0	0	1	6	1
romania	1	0	0	0	0	0	0	0	0	1	0	2	0	-1	-1	1	0	2	-1	1	0	0	-1	0	0	0	0	1	5	2
hun	0	0	0	0	0	0	0	0	1	0	0	2	0	-1			0	-1	-1		0		-1	-1	0	1	0	0	3	1
hun	0	0	0	0	0	0	0	0	0	1	0	5	0	-1	-1	-1	-1	-1	-1	0	0	0	-1	0	0	1	0	0	0	1
hun	0	0	0	0	0	0	0	0	0	0	0	2	1	1	0	-4	0	0	-2	4	0	0	-3	0	0	1	0	0	7	1
hun	0	0	0	0	0	0	0	0	1	0	0	4	0	0	0		1	0	-1	4	0	0	0	0	0	1	0	0	3	1
hun	0	0	0	0	0	0	0	0	1	0	0	2	0	0	0	-4	2	-1	-1	1	0	0	0	0	0	1	0	0	2	1
hun	0	0	0	0	0	0	0	0	1	0	0	1	1	-1	0	-4	-1	0	-4	0	0	0	-1	-1	0	1	0	0	3	1
hun	0	0	0	0	0	0	0	0	1	0	0		0	1					0						0	1	0	0	0	1
hun	0	0	0	0	0	0	0	0	0	1	0	5	0	0	0	2	1	0	0	0	0	1	0	0	0	1	0	0	7	1
hun	0	0	0	0	0	0	0	0	1	0	0	1							-3						0	1	0	0	2	1
hun	0	0	0	0	0	0	0	0	0	1	0	3	2	-2	-2	0	-1	0	0	0	0	0	0	0	0	1	0	0	2	1
hun	0	0	0	0	0	0	0	0	1	0	0	5	0	0	0	0	0	0	0	0	0	0	-4	0	0	1	0	0	2	1
hun	0	0	0	0	0	0	0	0	1	0	0	5	-1	-1	-2	-4	0	0	-4	0	0	-2	0	0	0	1	0	0	2	1
hun	0	0	0	0	0	0	0	0	1	0	1	5		0					0						0	1	0	0	2	1
hun	0	0	0	0	0	0	0	0	1	0	1	2		0		0		0	-1	0					0	1	0	0	1	1
hun	0	0	0	0	0	0	0	0	0	1	0			0					0						0	1	0	0	2	1
hun	0	0	0	0	0	0	0	0	0	1	0	1		0		-3		0	-4	1		-2	-3	0	0	1	0	0	3	1
hun	0	0	0	0	0	0	0	0	1	0	0	2	0	-1	0	-4	0	-1	0	0	0	0	0	0	0	1	0	0	3	1
hun	0	0	0	0	0	0	0	0	1	0	0	2	0	0	-4	-4	0	0	-4	0	0	0	0	0	0	1	0	0	4	1
hun	0	0	0	0	0	0	0	0	1	0	0	3	-2	-3		-4	-3		-4						0	1	0	0	4	1
hun	0	0	0	0	0	0	0	0	1	0	0	1	0	-2	0	0	1	-1	0	0	0	0	0	0	0	1	0	0	1	1
hun	0	0	0	0	0	0	0	0	1	0	0	2	1	0	0	-4	-1	1	-4	0	0	0	0	0	0	1	0	0	3	1
hun	0	0	0	0	0	0	0	0	1	0	0	1	-4	-1	3	-3	0	0	-1	0	0	0	-3	0	0	1	0	0	7	1
hun	0	0	0	0	0	0	0	0	1	0	0	2	1	1		-4	4	0	-3		0				0	1	0	0	4	1
hun	0	0	0	0	0	0	0	0	1	0	0	4													0	1	0	0	1	1
hun	0	0	0	0	0	0	0	0	1	0	0	2	0	-1	0	-3	1	0	-3	0	0	0	-1	0	0	1	0	0	2	1
hun	0	0	0	0	0	0	0	0	1	0	0	2	0	-3	0	0	0	0	0	0	0	0	0	0	0	1	0	0	1	1
hun	0	0	0	0	0	0	0	0	1	0	0	5		0	0			-1	0			0	-4	0	0	1	0	0	1	1
hun	0	0	0	0	0	0	0	0	1	0	0	2		0		-3		0	-4	1		-2	-3	0	0	1	0	0	3	1
hun	0	0	0	0	0	0	0	0	1	0	0	1			0	0		0	0				0		0	1	0	0	5	1
hun	0	0	0	0	0	0	0	0	1	0	0	4						0							0	1	0	0	0	1
hun	0	0	0	0	0	0	0	0	1	0	0	3				-2	1			2			-4	0	0	1	0	0	1	1
hun	0	0	0	0	0	0	0	0	1	0	0	4				-4	2	-1					-2		0	1	0	0	2	1
hun	0	0	0	0	0	0	0	0	1	0	0	1	0	-1	0	-4	-2	-2	0	-1	0	0	0	0	0	1	0	0	2	1
hun	0	0	0	0	0	0	0	0	1	0	0	2	0	0	-1	-1	0	0	0	0	0	0	-4	0	0	1	0	0	1	1
hun	0	0	0	0	0	0	0	0	1	0	0	4					-1								0	1	0	0	1	1
hun	0	0	0	0	0	0	0	0	0	1	0	5	0	0	0	-3	0	0	3	0	0	0	0	0	0	1	0	0	2	1
hun	0	0	0	0	0	0	0	0	1	0	0	1	0	0	-1	-1	1	-1	0	1	-1	0	-2	0	0	1	0	0	2	1
hun	0	0	0	0	0	0	0	0	1	0	0	3	0	0	0	0	-2	0	0	-2	0	0	-2	0	0	1	0	0	3	1
hun	0	0	0	0	0	0	0	0	1	0	0	5	0	0	0	0	0	0	0	0	0	0	0	0	0	1	0	0	2	1
hun	0	0	0	0	0	0	0	1	0	0	0	5	0	-3	-4	-4	1	-1	-3	-1	0	0	-3	0	0	1	0	0	6	1
hun	0	0	0	0	0	0	0	1	0	0	0	1	0	-2	0	-1	-1	0	0	0	0	0	0	0	0	1	0	0	0	1
hun	0	0	0	0	0	0	0	1	0	0	0	5	0	-3	-3	0	0	0	0	0	0	0	-1	0	0	1	0	0	2	1
hun	0	0	0	0	0	0	0	1	0	0	0	5	1	-2	-2	-2	1	-1	-1	1	0	-1	-3	-2	0	1	0	0	8	1
hun	0	0	0	0	0	0	0	1	0	0	0	3	0	-1	-1	-3	4	-2	0	4	0	0	-4	0	0	1	0	0	2	1
hun	0	0	0	0	0	0	0	1	0	0	0	5	0	0	-1	-1	0	-1	0	0	0	0	-2	-1	0	1	0	0	0	1
hun	0	0	0	0	0	0	0	1	0	0	0	2	0	2	-1	-3	2	0	0	3	0	0	-4	0	0	1	0	0	3	1
hun	0	0	0	0	0	0	1	0	0	0	0	4		0											0	1	0	0	0	1
hun	0	0	0	0	0	0	1	0	0	0	0	2	0	1	0	0	1	0	-4	0	-2	0	-2		0	1	0	0	3	1
hun	0	0	0	0	0	0	1	0	0	0	0	1					0		0						0	1	0	0	1	1
hun	0	0	0	0	0	0	1	0	0	0	0	2	0	0	0	0	0	0	0	0	0	0	0	0	0	1	0	0	1	1
hun	0	0	0	0	0	0	1	0	0	0	0	2	0	0	0	-4	-1	-1	-4	0	0	0	0	0	0	1	0	0	5	1
hun	0	0	0	0	0	0	1	0	0	1	0	5						-3	0				-4		0	1	0	0	2	2
hun	0	0	0	0	0	0	1	0	0	0	0	2	0	0	0	-1	-1	0	0	0	-2	-3	0	0	0	1	0	0	4	1
hun	0	0	0	0	0	0	1	0	0	0	0	3	0	1	0	-1	1	0	-3	0	0	0	0	0	0	1	0	0	1	1
hun	0	0	0	0	0	0	1	0	0	0	0	2	0	0	0	-4	0	0	-4	0	0	0	0	0	0	1	0	0	3	1
hun	0	0	0	0	0	0	1	0	0	0	0	2	0	-1	0	-1	-1	-1	0	0	0	0	-3	0	0	1	0	0	2	1
hun	0	0	0	0	0	1	0	0	1	0	0	1	0	0		-1	0	0	0	1	0	2		0	0	1	0	0	1	1
hun	0	0	0	0	0	1	0	0	1	0	0	3	-2	-1	0	-4	-3	-3	-4	-2	0	-1	-4	-3	0	1	0	0	8	1
hun	0	0	0	0	0	1	0	0	1	0	0	3	0	0	-4	-2	0	0	0	0	0	0	-4	0	0	1	0	0	3	1
hun	0	0	0	0	0	1	0	0	0	1	1	3	0	1	0	-3	2	-1	0	1	0	1	-2	-1	0	1	0	0	6	2
hun	0	0	0	0	0	1	0	0	0	0	0	1	0				0								0	1	0	0	2	1
hun	0	0	0	0	0	1	0	0	1	0	0	2	0	-3	-4	-4	-3	0	-4	0	0	0	0	0	0	1	0	0	5	1
hun	0	0	0	0	1	0	0	0	0	0	0		2						-1						0	1	0	0	3	1
hun	0	0	0	0	1	0	0	0	0	0	0	1			0			0		0	0				0	1	0	0	5	1
hun	0	0	0	0	1	0	0	0	0	0	0	2					3		-4						0	1	0	0	2	1
hun	0	0	0	0	1	0	0	0	0	0	0	4	0	0	0	-4	0	0	0	0	0	0	0	0	0	1	0	0	1	1
hun	0	0	0	0	1	0	0	1	1	0	0	5	2	-4	-4	0	3	0	1	3	0	0	-2	0	0	1	0	0	3	2
hun	0	0	0	1	0	0	0	0	0	0	0	4	3	2			3		0				-4		0	1	0	0	1	1
hun	0	0	0	1	0	0	0	0	0	0	0	2		0					0						0	1	0	0	1	1
hun	0	0	0	1	0	0	0	0	0	0	0	3	-2			-2	-3								0	1	0	0	1	1
hun	0	0	0	1	0	0	0	0	0	0	0	2	0	0		-2	1	0	-1	0			-1	0	0	1	0	0	0	1
hun	0	0	0	1	0	0	0	0	0	0	0	1	0	1		-4	0	-3	-3				-3		0	1	0	0	4	1
hun	0	0	0	1	0	0	0	0	0	0	0	2		0									0	1	0	1	0	0	1	1
hun	0	0	0	1	0	0	0	0	0	0	0	5		1			0		-4				-1		0	1	0	0	1	1
hun	0	0	0	1	0	0	0	0	0	0	0	5	0	1	0	-4	0	0	0	0	0	0	-3	-1	0	1	0	0	3	1
hun	0	0	0	1	0	0	0	0	0	0	0	2		0					0						0	1	0	0	0	1
hun	0	0	0	1	0	0	0	0	0	0	0	5	0	0	-2	-4	0	-4	0	0	-2	-2	-4	-4	0	1	0	0	4	1
hun	0	0	0	1	0	0	0	0	0	0	0	5	0	-1	0	-1	0	1	-1	0	0	0	-1	0	0	1	0	0	2	1
hun	0	0	0	1	0	0	0	0	0	0	0		0	0	-1	0	0	0	-2	0	0	0	0	0	0	1	0	0	0	1
hun	0	0	0	1	0	0	0	0	0	0	0	2	0	0	0	-2	1	0	-2	0	0	0	0	0	0	1	0	0	2	1
hun	0	0	0	1	0	0	0	0	0	0	0	4	0	0	-3	-1	4	0	-1	4	-1	0	-3	0	0	1	0	0	5	1
hun	0	0	0	1	0	0	0	0	0	0	0	5							0						0	1	0	0	1	1
hun	0	0	0	1	0	0	0	0	0	0	0	2	0	0	0	0	0	0	-3	0	0	0	-3	0	0	1	0	0	2	1
hun	0	0	0	1	0	0	0	0	0	0	0	4	0	0	0	-1	-2	0	0	0	0	0	-1	0	0	1	0	0	1	1
hun	0	0	0	1	0	0	1	0	0	0	0		0	0	0	0	0	0	0	0	0	0	-2	0	0	1	0	0	3	2
hun	0	0	0	1	1	0	0	0	0	0	0	5						-1	0	1				1	0	1	0	0	1	2
hun	0	0	1	0	0	0	0	0	0	0	0	2	0	0	0	0	4	-4	0	0	0	0	-4	0	0	1	0	0	2	1
hun	0	0	1	0	0	0	0	0	0	0	1	1					0		0						0	1	0	0	2	1
hun	0	0	1	0	0	0	0	0	0	0	0	2		-1									-3		0	1	0	0	2	1
hun	0	0	1	0	0	0	0	0	0	0	1	5	0	0	-1	-1	2	0	0	0	0	0	-1	0	0	1	0	0	1	1
hun	0	0	1	0	0	0	0	0	0	0	1	5	3	2	-4	-3	2	0	0	0	0	0	-2	0	0	1	0	0	3	1
hun	0	0	1	0	0	0	1	0	0	0	1	4	0	0	0	0	0	0	-2	0	0	0	1	0	0	1	0	0	3	2
hun	0	0	1	1	0	0	0	0	1	0	0	5	0	0	-4	0	3	0	-1	0	0	0	-2	0	0	1	0	0	2	2
hun	0	0	1	1	0	0	0	0	1	0	0	4	0	-1	-1	0	0	0	-1	0	0	0	-2	0	0	1	0	0	1	2
hun	0	0	1	1	0	0	0	0	1	0	0	5	0	1	0	0	0	0	-3	0	0	-4	-1	0	0	1	0	0	2	2
hun	0	0	1	1	0	0	0	0	0	1	0	2							0						0	1	0	0	1	3
hun	0	1	0	0	0	0	0	0	0	0	1	1	0	0											0	1	0	0	2	1
hun	0	1	0	0	0	0	0	0	0	1	0	2			-4										0	1	0	0	1	2
hun	0	1	0	0	0	0	0	0	0	0	0	2					0								0	1	0	0	0	1
hun	0	1	0	1	0	0	0	0	0	0	0	2		1	-1	0	0						-4		0	1	0	0	1	2
hun	0	1	1	0	0	0	0	0	1	0	1	4	-4	0	-2	-2	0	-2	0	0	-2	-2	-2	-2	0	1	0	0	3	2
hun	0	1	1	0	0	0	0	0	0	0	0	3	-1	-1	-2	-2	-1	0	-3	-1	0	0	-3	0	0	1	0	0	5	2
hun	0	1	1	1	0	0	0	0	1	0	0	5	0	0	-4	0	0	-1	-1	0	0	0	-3	0	0	1	0	0	4	3
hun	1	0	0	0	0	0	0	0	0	1	0	1		0								1			0	1	0	0	1	2
hun	1	0	0	0	0	0	0	0	1	0	0	2							-4			-1			0	1	0	0	1	1
hun	1	0	0	0	0	0	0	0	0	0	0	1							0						0	1	0	0	1	1
hun	1	0	0	0	0	0	0	0	1	0	0	1	2	0	2	0	2	0	0	2	0	0	-3	0	0	1	0	0	4	1
hun	1	0	0	0	0	0	0	0	0	0	0	3	4	0	0	0	0	0	0	0	0	4	0	0	0	1	0	0	1	1
hun	1	0	0	0	0	0	0	0	0	0	0	5	0		0	0	0	0	0	0	0	0	0	0	0	1	0	0	1	1
hun	1	0	0	0	0	0	0	0	0	0	0	2		0					0						0	1	0	0	1	1
hun	1	0	0	0	0	0	0	0	1	0	1	4	3	0	0	0	3		-1	3	0	2	0	0	0	1	0	0	2	1
hun	1	0	0	0	0	0	0	0	0	1	0	5	0	-1	0	-1	2	-1	-3	0	-2	0	-1	0	0	1	0	0	3	2
hun	1	0	0	0	0	0	0	0	1	0	0	3													0	1	0	0	0	1
hun	1	0	0	0	0	0	0	0	0	0	0	1							-1						0	1	0	0	1	1
hun	1	0	0	0	0	0	0	0	1	0	0	3		0											0	1	0	0	1	1
hun	1	0	0	0	0	0	0	0	0	0	0	1		0	0						0		0	0	0	1	0	0	5	1
hun	1	0	0	0	0	0	0	0	0	0	1	2	0	0	0	0	-1	0	-2	0	0	0	0	0	0	1	0	0	1	1
hun	1	0	0	0	0	0	0	0	0	0	1	3	0	0	0	0	0	0	0	0	0	0	-2	0	0	1	0	0	2	1
hun	1	0	0	0	0	0	0	0	1	0	0	4	0	0	0	-3	1	-1	-1	0	0	0	-1	0	0	1	0	0	3	1
hun	1	0	0	0	0	0	0	1	1	0	0	5	0	-1	-1	-3	0	-2	-2	0	-3	0	0	0	0	1	0	0	3	2
hun	1	0	0	0	0	0	0	1	0	0	0	4	0	0	0	-2	2	-1	0	0	-1	0	-2	0	0	1	0	0	1	2
hun	1	0	0	0	0	1	0	0	1	0	0	1	0	0	0	-1	0	0	-2	3	0	0	2	0	0	1	0	0	1	2
hun	1	0	0	0	0	1	0	0	1	0	0	5	1	0	-1	-2	1	-3	0	0	0	0	-3	0	0	1	0	0	2	2
hun	1	0	0	0	0	1	0	0	1	0	0	2	1	2	0	-1	2	0	0		0		0	0	0	1	0	0	0	2
hun	1	0	0	0	0	1	0	0	1	0	0	1		0					0				-4		0	1	0	0	3	2
hun	1	0	0	0	0	1	0	0	1	0	0	3	2	1	-1	-3	-1	0	-4	2	0	3	-1	0	0	1	0	0	4	2
hun	1	0	0	0	0	1	0	0	0	0	0	2		-3	-4	-3	-1	0	-3	4	0	0	0	0	0	1	0	0	5	2
hun	1	0	0	0	0	1	0	0	0	0	0	4					0								0	1	0	0	2	2
hun	1	0	0	0	1	0	0	0	1	0	0	1	0	0	-2	-4	-1	0	-2	0	0	0	0	0	0	1	0	0	2	2
hun	1	0	0	1	0	0	0	0	0	0	0	4					0		0						0	1	0	0	2	2
hun	1	0	1	0	0	1	0	0	1	0	0	4	0	-2	-1	0	0	0	2	0	0	0	0	0	0	1	0	0	1	3
hun	1	1	0	0	0	0	0	0	0	0	1	3					0	0			-3			0	0	1	0	0	6	2
hun	1	1	0	0	0	0	0	0	1	0	0	1		2		0	4	0	0	0	0	-3	0	-2	0	1	0	0	2	2
hun	1	1	0	0	0	0	0	0	1	1	0	5		0					-1						0	1	0	0	0	3
hun	1	1	1	0	0	0	0	0	1	0	0	4		0											0	1	0	0	1	3
hun	1	1	1	0	1	1	0	0	1	0	0	2	0		-1	0	0	0	0	0	0	0	0	0	0	1	0	0	1	5

## Sheet: Description
Variable	Description	Type	Values	Interpretation
country_id	Country ID	Categorical	estonia	Estonia
			hungary	Hungary
			portugal	Portugal
			romania	Romania
fruits_veggies	Production of fruits and vegetables	Binary	1	yes
egg_poultry	Production of egg or poultry	Binary	1	yes
meat	Production of meat products	Binary	1	yes
milk_dairy	Production of milk and dairies	Binary	1	yes
bakery_prod	Production of bakery products	Binary	1	yes
herbs_spices	Production of herbs and spices	Binary	1	yes
honey	Production of honey	Binary	1	yes
wine_grapes	Production of grapes or wine	Binary	1	yes
processed_prod	Production of processed products	Binary	1	yes
other_prod	Production of other product types	Binary	1	yes
change_bin	Increase in sales due to COVID	Binary	1	yes
income	Income	Categorical	1	Below €5,000
			2	€5,000 - €15,000
			3	€15,000 - €30,000
			4	€30,000 - €50,000
			5	More than €50,000
directory_ch	Change in the importance of the channel 'directory'	Categorical	[-4,4]	Negative values: decreased importance due to COVID; 0: no change in importance; positive values: increased importance due to COVID
farm_gate_ch	Change in the importance of the channel 'farm gate sales'	Categorical	[-4,4]	Negative values: decreased importance due to COVID; 0: no change in importance; positive values: increased importance due to COVID
farmstay_ch	Change in the importance of the channel 'farmstay and farmland foodservice'	Categorical	[-4,4]	Negative values: decreased importance due to COVID; 0: no change in importance; positive values: increased importance due to COVID
festival_ch	Change in the importance of the channel 'festivals'	Categorical	[-4,4]	Negative values: decreased importance due to COVID; 0: no change in importance; positive values: increased importance due to COVID
home_delivery_ch	Change in the importance of the channel 'home deliveries'	Categorical	[-4,4]	Negative values: decreased importance due to COVID; 0: no change in importance; positive values: increased importance due to COVID
indep_shop_ch	Change in the importance of the channel 'independent shops'	Categorical	[-4,4]	Negative values: decreased importance due to COVID; 0: no change in importance; positive values: increased importance due to COVID
market_ch	Change in the importance of the channel 'markets'	Categorical	[-4,4]	Negative values: decreased importance due to COVID; 0: no change in importance; positive values: increased importance due to COVID
own_ecommerce_ch	Change in the importance of the channel 'own ecommerce store'	Categorical	[-4,4]	Negative values: decreased importance due to COVID; 0: no change in importance; positive values: increased importance due to COVID
public_proc_ch	Change in the importance of the channel 'public procurement'	Categorical	[-4,4]	Negative values: decreased importance due to COVID; 0: no change in importance; positive values: increased importance due to COVID
purchase_gr_ch	Change in the importance of the channel 'consumer purchase groups'	Categorical	[-4,4]	Negative values: decreased importance due to COVID; 0: no change in importance; positive values: increased importance due to COVID
restaurant_ch	Change in the importance of the channel 'restaurants'	Categorical	[-4,4]	Negative values: decreased importance due to COVID; 0: no change in importance; positive values: increased importance due to COVID
retail_chain_ch	Change in the importance of the channel 'retail chains'	Categorical	[-4,4]	Negative values: decreased importance due to COVID; 0: no change in importance; positive values: increased importance due to COVID
cid_est	Location: Estonia	Binary	1	yes
cid_hu	Location: Hungary	Binary	1	yes
cid_pt	Location: Portugal	Binary	1	yes
cid_ro	Location: Romania	Binary	1	yes
channel_div	Channel diversification: the number of marketing channels with importance 4 or 5	Categorical	1-12	The number of marketing channels with importance 4 or 5
prod_div	Product diversification: the number of different product categories	Categorical	1-8	The number of different product categories
